# Supplementary material for: Pharmacokinetics and hematologic toxicity of linezolid in children: a prospective, two-center cohort study
Source: Antimicrob Agents Chemother. 2025 Jul 23;69(9):e00294-25. doi: 10.1128/aac.00294-25 (PMC12406672; doi:10.1128/aac.00294-25)
Supplement: Table S3 — PK parameters. [file aac.00294-25-s0002.xlsx]

## Sheet: Sheet1
Table S3. Predicted Cmin, Cmax, CL, and Additional Information for Enrolled Pediatric Patients.
ID	Blood-Cmin	Blood-Cmax	individual_CL	Weight, Kg	Dose, mg/Kg	Administrtion Frequence
1	0.235	6.8205	7.1134	20	10	q8h
2	3.5721	13.445	2.8506	21.5	9.30233	q8h
3	3.7676	13.966	2.3252	17.1	9.94152	q8h
4	1.373	3.92	3.6204	17.1	9.94152	q8h
5	1.9	10.908	2.4902	13	10	q8h
6	4.1845	13.904	3.0763	26.5	8.67925	q8h
7	4.1845	13.904	3.0763	26.5	8.67925	q8h
8	0.2901	4.8706	1.667	3.76	9.30851	q8h
9	1.2808	10.089	5.6576	28.4	9.15493	q8h
10	4.2303	8.6355	1.913	12.6	9.92063	q8h
11	2.7817	19.619	4.9495	47.4	12.6582	q12h
12	3.1136	12.624	1.8543	12	10	q8h
13	0.9544	6.3806	1.3445	5.36	7.46269	q8h
14	1.1559	15.797	7.0465	50.7	11.8343	q12h
15	7.0443	12.091	3.5666	33.4	10.1796	q8h
16	5.4295	17.107	3.5392	33	10	q8h
17	82.484	93.512	0.07503	6	8.33333	q8h
18	0.6316	10.093	3.7941	22.5	8.88889	q12h
19	5.1915	21.547	3.9212	52.5	11.4286	q12h
20	3.195	7.7033	2.261	12.7	10	q8h
21	0.2418	11.292	11.647	57.5	10.4348	q12h
22	0.0943	5.6322	8.0695	17.5	10.8571	q8h
23	3.8062	12.96	2.8876	24	8.33333	q8h
24	2.3011	13.127	6.3512	40	10	q8h
25	0.233	4.256	1.8056	4	8.25	q8h
26	2.8143	11.942	1.6503	10	10	q8h
27	0.2757	6.0253	7.9949	26	7.69231	q8h
28	4.561	9.07	2.0834	14.4	10	q8h
29	3.6336	21.583	4.315	45	13.3333	q12h
30	2.3854	10.883	1.3615	7.4	10	q8h
31	2.5973	12.084	2.6575	16.5	9.69697	q8h
32	2.5973	12.084	2.6575	16.5	9.69697	q8h
33	5.2495	16.79	3.4006	31	10	q8h
34	4.5287	15.903	2.6675	21.2	10.6132	q8h
35	0.2561	14.378	3.2293	8	10	q8h
36	3.3803	13.431	1.9516	13	10.3846	q8h
37	3.3803	13.431	1.9516	13	10.3846	q8h
38	5.5765	14.172	0.5523	4.5	10	q8h
39	2.9386	13.845	3.9214	26	10.3846	q8h
40	4.9017	15.389	3.5734	33.5	8.95522	q8h
41	5.879	15.586	0.99181	8.8	10	q8h
42	0.6913	7.4362	2.453	8.5	9.41176	q8h
43	0.6913	7.4362	2.453	8.5	9.41176	q8h
44	0.9248	10.579	6.5164	27.4	10.9489	q8h
45	3.6079	11.933	3.1133	27	7.40741	q8h
46	1.1387	6.1563	3.8579	23	5	q8h
47	0.9506	4.2066	0.74936	1.84	9.32642	q8h
48	2.1948	11.333	3.6135	22	9.09091	q8h
49	2.2216	11.631	2.6492	15	10	q8h
50	1.4635	9.5705	3.3465	17	8.82353	q8h
51	1.4635	9.5705	3.3465	17	8.82353	q8h
52	1.2419	12.779	8.2436	70	8.57143	q12h
53	2.3075	10.276	1.4538	8.2	9.14634	q8h
54	0.6164	7.8578	3.5425	12.3	9.7561	q8h
55	1.6307	7.3897	0.4869	1.85	9.72973	q8h
56	2.2112	10.75	1.885	10.5	9.52381	q8h
57	2.0144	7.2864	8.2082	41	9.7561	q8h
58	0.1427	5.5167	4.7755	10.5	10.4762	q8h
59	2.4996	10.529	1.6818	10.3	8.73786	q8h
60	2.4996	10.529	1.6818	10.3	8.73786	q8h
61	2.2651	12.516	4.4721	27	10	q8h
62	0.6014	6.335	1.43	4.19	9.54654	q8h
63	3.2144	14.226	5.0215	36.6	9.83607	q8h
64	2.797	13.201	5.4832	38.6	9.32642	q8h
65	3.1623	13.639	3.1854	21.8	10.0917	q8h
66	2.2036	12.652	2.7245	14.5	11.3793	q8h
67	2.6563	12.522	3.213	20.5	9.7561	q8h
68	3.1654	16.473	5.4579	65	9.23077	q12h
69	3.1327	8.1112	4.3321	25.4	10	q8h
70	2.9415	13.444	4.4584	31	9.67742	q8h
71	3.2945	14.088	4.0562	29.25	9.91453	q8h
72	3.9355	15.071	4.465	36	9.72222	q8h
73	19.109	31.449	1.3939	29.6	9.7973	q8h
74	0.8813	9.5545	7.1741	31.6	9.49367	q8h
75	2.5209	7.5658	3.5195	17.5	10.5714	q8h
76	1.6826	11.007	4.4603	24	9.58333	q8h
77	2.7322	12.46	3.2071	21	9.52381	q8h
78	1.5577	9.5162	2.22	10.8	9.25926	q8h
79	5.8905	17.903	2.9452	27.6	10.5072	q8h
80	1.7068	5.5865	0.91362	3.21	10.2804	q8h
81	2.8208	13.422	4.3526	29.2	9.93151	q8h
82	3.828	12.396	0.82272	5.5	10	q8h
83	2.6552	11.562	1.5429	9	10	q8h
84	4.6106	13.744	1.3184	10.8	9.25926	q8h
85	5.6994	14.736	0.82903	7.3	9.58904	q8h
86	0.3943	5.5138	1.5914	4	9.5	q8h
87	0.9354	6.9763	0.93421	2.98	10.0671	q8h
88	0.1558	4.6377	2.5062	4.72	10.5932	q8h
89	7.2503	15.152	0.43315	4.5	8.88889	q8h
90	5.8028	13.919	0.5529	4.9	9.18367	q8h
91	4.3313	15.959	2.2235	16.3	11.411	q8h
92	1.0705	9.7519	3.6735	15.5	10.3226	q8h
93	2.0811	10.829	1.7069	8.8	10.2273	q8h
94	0.8091	7.0308	1.2627	4.05	10.101	q8h
95	0.0298	7.5033	19.344	66	9.09091	q12h
96	1.6286	9.499	1.4573	6.6	10	q8h
97	0.2966	10.124	12.553	69.8	8.59599	q12h
98	2.3478	22.216	4.671	37.4	16.0428	q12h
99	1.0726	13.57	8.0825	61.8	9.70874	q12h
100	0.3471	7.5068	7.0512	22.4	9.82143	q8h
101	8.1226	18.42	1.184	13.5	9.62963	q8h
102	1.418	10.004	4.3189	22	9.09091	q8h
103	1.0461	10.486	6.2635	28	10.3571	q8h
104	5.3607	15.326	1.2863	11	10	q8h
105	2.9541	7.374	0.23537	1.44	6.94444	q8h
106	4.0867	14.472	2.6109	20.5	9.7561	q8h
107	2.1258	10.446	1.75	9.5	9.47368	q8h
108	0.8257	9.2779	7.1691	31	9.35484	q8h
109	0.3269	6.671	4.3013	12.4	9.6	q8h
110	2.8195	12.796	3.12	20.4	9.80392	q8h
111	3.2713	14.02	3.797	27	10	q8h
112	1.0182	15.183	7.4438	52	11.5385	q12h
113	3.1063	13.467	2.9366	19.7	10.1523	q8h
114	0.9478	16.232	7.1291	46.5	12.9032	q12h
115	4.9088	14.642	1.238	10	10	q8h
116	0.3221	3.9663	1.3953	4.7	8.51064	q8h
117	1.0548	9.4471	3.5474	15	10	q8h
118	2.6446	11.847	1.431	8	10.625	q8h
119	3.1136	12.624	1.8543	12	10	q8h
120	1.918	9.4856	1.0733	5.3	9.80392	q8h
121	3.7264	22.707	4.1289	42	14.2857	q12h
122	0.2418	7.6315	16.006	52	9.61538	q8h
123	2.489	11.15	1.431	8	10	q8h
124	1.8961	9.488	1.0325	4.8	10	q8h
125	3.4694	19.686	4.6743	51	11.7647	q12h
126	2.8143	11.942	1.6503	10	10	q8h
127	2.2316	11.645	0.88332	5.05	13.2979	q8h
128	2.5731	11.361	1.4876	8.5	10	q8h
129	1.6877	8.6511	0.94805	4.2	9.52381	q8h
130	2.475	11.054	1.4424	8.1	9.87654	q8h
131	0.4113	4.9137	0.95135	1.98	10.6061	q8h
132	2.6552	11.562	1.5429	9	10	q8h
133	2.6281	12.105	1.326	7.1	11.2676	q8h
134	3.9797	14.29	2.5205	19.4	9.79381	q8h
135	2.4029	10.929	1.3732	7.5	10	q8h
136	1.1231	10.485	6.4248	30	10	q8h
137	3.2273	11.545	1.0852	7	9.42857	q8h
138	2.0845	10.789	2.47	13.9	9.35252	q8h
139	2.1701	10.475	1.3534	7	10	q8h
140	3.8151	13.591	2.7838	22	9.09091	q8h
141	0.6559	16.331	7.4948	43	14.1509	q12h
142	0.3863	7.971	7.8355	26	10	q8h
143	2.8901	13.15	4.5539	31.9	9.40439	q8h
144	2.4123	12.476	3.2839	19.6	10.2041	q8h
145	2.1604	11.118	2.2107	12.2	9.83607	q8h
146	8.5423	20.867	2.9954	36.5	10	q8h
147	4.1041	14.392	2.1486	16.4	10	q8h
148	5.5817	14.922	0.89706	7.7	9.87013	q8h
149	7.6913	17.982	1.036	11	10	q8h
150	6.6906	18.265	3.8683	42.9	9.32401	q8h
151	2.7356	11.756	1.5971	9.5	10	q8h
152	2.1489	11.986	4.1586	24.6	9.7561	q8h
153	1.5571	16.829	6.3283	50	12	q12h
154	3.933	9.1407	5.8877	40.4	9.90099	q8h
155	3.2661	12.304	1.3733	8.9	9.88764	q8h
156	0.9025	12.708	8.798	65	9.23077	q12h
157	0.1218	6.5407	14.913	39.6	10.101	q8h
158	1.2231	6.1941	0.99078	4	6.66667	q8h
159	1.2593	9.5234	3.4391	15.3	9.80392	q8h
160	0.2751	7.0257	6.539	19	10	q8h
161	14.56	32.038	2.1483	52	11.5385	q12h
162	0.5395	14.188	8.6839	49.5	12.1212	q12h
163	2.584	11.562	3.4423	23.2	8.62069	q8h
164	0.3185	6.4316	3.7095	10.3	9.70874	q8h
165	3.8985	8.0071	4.9118	33.5	7.97872	q8h
166	4.196	8.7558	2.7178	18.5	9.72973	q8h
167	4.0939	16.223	6.447	54	10	q8h
168	8.9325	13.984	2.6846	28.4	10.5634	q8h
169	1.6934	9.848	1.66	7.8	10	q8h
170	3.9251	9.1155	3.6298	24.5	10	q8h
171	1.9639	15.818	6.3249	58.5	10.2564	q12h
172	1.4105	15.089	7.0404	57	10.5263	q12h
173	4.4125	15.452	2.6826	21.4	10.2804	q8h
174	0.5347	6.5049	1.7664	5.1	9.80392	q8h
175	1.9486	10.867	2.6776	14.5	9.65517	q8h
176	2.6247	6.5808	1.0325	4.8	10	q8h
177	1.638	8.5845	1.1988	5.2	8.92857	q8h
178	3.6019	13.669	2.5288	18.5	9.72973	q8h
179	2.3071	11.939	2.9178	17	10	q8h
180	0.8744	7.0495	1.4369	5.1	9.01961	q8h
181	4.3147	8.0089	0.82126	5.3	9.43396	q8h
182	0.2509	5.8303	4.114	10.7	9.09091	q8h
183	2.9826	12.291	0.95761	5	11.5385	q8h
184	0.9955	11.5	9.3689	76.8	7.8125	q12h
185	1.6289	9.9631	2.121	11	9.80392	q8h
186	1.5345	9.309	1.4743	6.5	10	q8h
187	2.6097	12.076	2.2421	13.5	10	q8h
188	2.9628	13.149	3.0224	20	10	q8h
189	1.8883	10.316	1.8079	9.1	9.89011	q8h
190	3.5624	13.228	1.7348	12	10	q8h
191	13.05	20.008	3.7356	43.5	13.7931	q8h
192	5.8229	16.002	1.3294	12	10	q8h
193	2.1693	11.452	2.5154	14	10	q8h
194	4.1185	14.193	2.1828	17	9.70588	q8h
195	4.1129	15.588	5.6587	48	9.58333	q8h
196	4.0723	6.7274	5.4228	58	5	q8h
197	7.9759	12.543	2.0006	20	10	q8h
198	6.13	17.238	2.687	27	9.62963	q8h
199	2.7456	12.516	2.5551	16	10	q8h
200	8.8178	19.605	1.1908	14	10	q8h
201	4.473	14.19	1.1684	8.7	10.3448	q8h
202	8.0464	21.152	4.9576	60	10	q8h
203	1.3634	10.913	3.6305	16.5	10.9091	q8h
204	0.1205	5.4869	6.584	15	10	q8h
205	2.5683	13.242	4.0187	25	10.4	q8h
206	4.4421	14.639	2.4097	20	9.5	q8h
207	5.1983	9.4759	3.4895	55	7.27273	q12h
208	14.382	28.343	3.226	55	10.3636	q8h
209	2.5643	12.698	3.5192	22	10	q8h
210	6.098	22.035	3.68	55	10.9091	q12h
211	2.3527	11.688	2.3493	13.5	10	q8h
212	6.8038	18.152	2.2256	23	10	q8h
213	10.402	22.271	1.8491	25	10	q8h
214	4.0562	12.861	1.1459	8.5	9.41176	q8h
215	2.1095	13.079	5.6598	33	10.6061	q8h
216	7.7717	19.885	2.9671	34	10	q8h
217	6.5245	11.082	2.0645	18	10	q8h
218	6.4916	18.268	3.0231	31	10	q8h
219	0.9373	8.6461	2.5932	10	10	q8h
220	6.1253	18.613	4.8814	50	10	q8h
221	2.6064	11.998	2.8371	17	9.44444	q8h
222	4.7438	13.732	0.82617	6.3	10	q8h
223	3.3199	13.495	2.6013	18	10	q8h
224	7.9403	22.273	3.359	66.5	9.375	q12h
225	3.5943	14.35	3.3826	25	10	q8h
226	1.9124	10.126	1.8514	9.1	10	q8h
227	1.9124	10.126	1.8514	9.4	10	q8h
228	1.8443	9.9096	1.2518	5.8	10.3448	q8h
229	2.5233	12.114	2.0853	12.5	10.4167	q8h
Cmin: trough linezolid concentration, Cmax: peak linezolid concentration, CL: clearance.
